# Supplementary material for: scRNA-seq generates a molecular map of emerging cell subtypes after sciatic nerve injury in rats
Source: Commun Biol. 2022 Oct 19;5:1105. doi: 10.1038/s42003-022-03970-0 (PMC9581950; doi:10.1038/s42003-022-03970-0)
Supplement: Supplementary file 3 — Supplementary Data 1 [file 42003_2022_3970_MOESM3_ESM.xlsx]

## Sheet: Information
Supplementary Information:
Source data 1
scRNA-Seq Generates A Molecular Map Of Emerging Cell Subtypes After Sciatic Nerve Injury In Rats
Ditte Lovatt1*, Alex Tamburino2, Alicja Krasowska-Zoladek1, Raul Sanoja1, Lixia Li3, Vanessa Peterson3, Xiaohai Wang1, and Jason Uslaner1
1Department of Neuroscience, Merck & Co., Inc., West Point, PA, USA
2Department of PharmacoGenomics, Merck & Co., Inc., West Point, PA, USA
3Department of Genome and Biomarker Science, Merck & Co., Inc., Boston, MA, USA
*Corresponding author: Ditte.Lovatt@Merck.com
· Supplementary Source data for figures 1f, 1g, 2i, 3h, 3k, 4g, 5c, 5d, 6b, 6j, 7g, 7h, and 7j.

## Sheet: Fig 1F
Figure 1F
Source data for Figure 1F						Data shown in Figure 1F
Cell count per cell type per timepoint						Proportion of cell type per timepoint
Cluster	Uninjured	Day 3	Day 12	Day 60		Cluster	Uninjured	Day 3	Day 12	Day 60
Schwann cells	2996	2081	8817	2365		Schwann cells	0.296223	0.124417	0.158317	0.0849131
Macrophages	1151	6407	14995	7516		Macrophages	0.113803	0.383056	0.269249	0.269855
Epineurial fibroblasts	916	3330	18308	12167		Epineurial fibroblasts	0.0905675	0.199091	0.328737	0.436845
Perineurial fibroblasts	279	100	523	260		Perineurial fibroblasts	0.0275855	0.00597872	0.00939094	0.00933506
Endoneurial fibroblasts	893	1169	2102	584		Endoneurial fibroblasts	0.0882935	0.0698912	0.0377433	0.020968
Endothelial cells	1815	1099	2590	2098		Endothelial cells	0.179454	0.0657061	0.0465058	0.0753267
Smooth muscle cells	1837	1105	2144	602		Smooth muscle cells	0.181629	0.0660648	0.0384975	0.0216142
T cells	164	628	3771	1444		T cells	0.0162151	0.0375463	0.0677117	0.0518455
B cells	17	60	107	69		B cells	0.00168084	0.00358723	0.00192128	0.00247738
Dendritic cells	9	392	1036	201		Dendritic cells	0.000889856	0.0234366	0.0186023	0.00721672
Mast cells	10	183	230	135		Mast cells	0.000988728	0.010941	0.00412986	0.00484705
NK cells	27	172	1069	411		NK cells	0.00266957	0.0102834	0.0191949	0.0147566

## Sheet: Fig 1G
Figure 1G
Source data for figure 1G													Data shown in Figure 1G
													Nuclei density (10^ -3 μm^2) per animal
Nuclei density (10^ -3 μm^2) per animal														Contralateral			Ipsilateral			Uninjured
	Contralateral				Ipsilateral				Uninjured					Mean	SD	n	Mean	SD	n	Mean	SD	n
Uninjured									0.5552	0.6578	0.804		Uninjured							0.672333	0.125035	3
Day 3	2.08	1.82	1.87		2.76	2.79	2.11						Day 3	1.92333	0.137961	3	2.55333	0.384231	3
Day 12	1.52	2.06	2.12		6.71	5.15	4.71						Day 12	1.9	0.330454	3	5.52333	1.05097	3
Day 60	1.49	0.36	0.28		3.31	2.64	2.31						Day 60	0.71	0.676683	3	2.75333	0.509542	3

## Sheet: Fig 2I
Figure 2I
Source data for Figure 2I
Sox10+ nuclei/µm² (10-3) per animal
	Uninjured			Contralateral side			Ipsilateral (necrotic area)			Ipsilateral (whole area)
Uninjured	0.0385	0.137	0.144
Day 3				0.5	0.8	0.11	0.85	1.15	0.93	0.75	0.93	0.66
Day 12				0.25	0.39	0.36	2.59	2.58	2.04	0.95	1.24	1.06
Day 60				0.03	0.08	0.02	1.97	1.48	1.04	0.64	0.63	0.35
Data used in Figure 2I
Sox10+ nuclei/µm² (10-3)
	Uninjured			Contralateral side			Ipsilateral (necrotic area)			Ipsilateral (whole area)
	Mean	SD	n	Mean	SD	n	Mean	SD	n	Mean	SD	n
Uninjured	0.1065	0.0589936	3
Day 3				0.47	0.345977	3	0.976667	0.155349	3	0.78	0.137477	3
Day 12				0.333333	0.0737111	3	2.40333	0.314696	3	1.08333	0.146401	3
Day 60				0.0433333	0.0321455	3	1.49667	0.465224	3	0.54	0.164621	3

## Sheet: Fig 3H
Figure 3H
Source data for Figure 3H
Sfrp2+ nuclei/µm² (10-3)
	Uninjured			Contralateral side			Ipsilateral (Epineurial area)			Ipsilateral (whole area)
Uninjured	0.00234	0.00127	0.00309
Day 3				0.19	0.109	0.45	1.328	0.75	0.493	0.212	0.034	0.003
Day 12				0.142	0.139	0.044	2.298	3.07	1.56	1.268	1.316	0.803
Day 60				0.031	0.143		0.426	0.351	0.24	0.438	0.283	0.096
Data used in Figure 3H
Sfrp2+ nuclei/µm² (10-3)
	Uninjured			Contralateral side			Ipsilateral (necrotic area)			Ipsilateral (whole area)
	Mean	SD	n	Mean	SD	n	Mean	SD	n	Mean	SD	n
Uninjured	0.00223333	0.000914677	3
Day 3				0.249667	0.178158	3	0.857	0.42766	3	0.083	0.112787	3
Day 12				0.108333	0.0557345	3	2.30933	0.755064	3	1.129	0.283343	3
Day 60				0.087	0.079196	2	0.339	0.0935788	3	0.272333	0.171249	3

## Sheet: Fig 3K
Figure 3K
Source data for Figure 3K
Gpc3+ nuclei/µm² (10-3)
	Uninjured			Contralateral side			Ipsilateral (whole area)
Uninjured	0.0949	0.0911	0.134
Day 3				0.258	0.309	0.317	0.502	0.62	0.499
Day 12				0.156	0.302	0.22	1.102	1.506
Day 60				0.196			0.637	0.499
Data used in Figure 3H
Gpc3+ nuclei/µm² (10-3)
	Uninjured			Contralateral side			Ipsilateral (whole area)
	Mean	SD	n	Mean	SD	n	Mean	SD	n
Uninjured	0.106667	0.0237475	3
Day 3				0.294667	0.0320052	3	0.540333	0.0690097	3
Day 12				0.226	0.0731847	3	1.304	0.285671	2
Day 60				0.196	0	1	0.568	0.0975807	2

## Sheet: Fig 4G
Percentage of cells in cluster expressing Csfr1 or Flt1 calculated by code below.
Csfr1
cDC1	pDC1	nMP1	nMP2	nMP3	nMP4	All MPs
10.5816	20.0971	99.1541	93.5367	93.5555	51.2537	84.9205
Flt1
cDC1	pDC1	nMP1	nMP2	nMP3	nMP4	All MPs
15.5897	14.3291	0	0.103413	0.269542	4.68289	0.585684

## Sheet: Fig 5C
Figure 5C
Source data for Figure 5C
Cd68+ nuclei/µm² (10-3) per animal
	Contralateral side			Ipsilateral (whole area)			Ipsilateral (necrotic area)			Uninjured
Uninjured										0.00736	0.0194	0.00457
Day 3	0.089037	0.086406	0.020117	0.73714	0.935371	0.504698
Day 12	0.06729	0.0494309	0.0097198	2.09994	0.637085	1.86013	2.47308	0.999701	2.64708
Day 60	0.028343	0.00774542		0.632028	1.03652	0.253412	1.81862	2.64556	1.44662
Data used in Figure 5C
Cd68+ nuclei/µm² (10-3)
	Contralateral side			Ipsilateral (whole area)			Ipsilateral (necrotic area)			Uninjured
	Mean	SD	n	Mean	SD	n	Mean	SD	n	Mean	SD	n
Uninjured										0.0104433	0.00788114	3
Day 3	0.0651867	0.0390536	3	0.725736	0.215563	3
Day 12	0.0421469	0.0294682	3	1.53238	0.784568	3	2.03995	0.905076	3
Day 60	0.0180442	0.0145647	2	0.640654	0.391626	3	1.97027	0.613687	3

## Sheet: Fig 5D
Figure 5D
Source data for Figure 5D
Siglech+ nuclei/µm² (10-3) per animal
	Uninjured			Contralateral side			Ipsilateral (whole area)
Uninjured	0.00366	0.003	0.00253
Day 3				0.05	0.07	0.13	0.51	0.29	0.19
Day 12				0.08	0.03	0.05	2.22	1.07	0.68
Day 60				0.06		0.04	0.19	0.14	0.09
Data used in Figure 5D
Siglech+ nuclei/µm² (10-3)
	Uninjured			Contralateral side			Ipsilateral (whole area)
	Mean	SD	n	Mean	SD	n	Mean	SD	n
Uninjured	0.00306333	0.000567656	3
Day 3				0.0833333	0.0416333	3	0.33	0.163707	3
Day 12				0.0533333	0.0251661	3	1.32333	0.800646	3
Day 60				0.05	0.0141421	2	0.14	0.05	3

## Sheet: Fig 6B
Figure 6B
Source data for Figure 6B
Cdh5+ nuclei (10-3/µm2)
	Uninjured			Contralateral side			Ipsilateral (whole area)
Uninjured	0.0229	0.0252	0.0313
Day 3				0.0574	0.0182	0.0719	0.489	0.28	0.331
Day 12				0.071	0.13	0.0529	0.307	1.26	0.155
Day 60				0.00408	0.0219		0.36	0.29	0.341
Data used in Figure 6B
Cdh5+ nuclei (10-3/µm2)
	Uninjured			Contralateral side			Ipsilateral (whole area)
	Mean	SD	n	Mean	SD	n	Mean	SD	n
Uninjured	0.0264667	0.00434089	3
Day 3				0.0491667	0.0277806	3	0.366667	0.108969	3
Day 12				0.0846333	0.0403175	3	0.574	0.598935	3
Day 60				0.01299	0.0126006	2	0.330333	0.0361985	3

[truncated: 4 more sheets: Fig 6J, Fig 7G, Fig 7H, Fig 7J]
